# Supplementary material for: Bovine Serum Albumin‐Based Sponges as Biocompatible Adsorbents: Development, Characterization, and Perfluorooctane Sulfonate Removal Efficiency
Source: Small Sci. 2025 Mar 2;5(4):2400497. doi: 10.1002/smsc.202400497 (PMC12245007; doi:10.1002/smsc.202400497)
Supplement: Supplementary file 1 — Supplementary Material [file SMSC-5-2400497-s001.zip]

Archive with 3 entries (3 files):
- smsc12711-sup-0001-SuppData-S1.mp4
- smsc12711-sup-0002-SuppData-S2.pdf
- smsc12711-sup-0003-SuppData-S3.mp4
